# Supplementary material for: Georeferencing the Natural History Museum's Chinese type collection: of plateaus, pagodas and plants
Source: Biodivers Data J. 2020 May 5;8:e50503. doi: 10.3897/BDJ.8.e50503 (PMC7217978; doi:10.3897/BDJ.8.e50503)
Supplement: Supplementary material 1 — Collectors [file bdj-08-e50503-s001.csv]

Collector Name	Existing Wikidata Page	Wikidata Q code	Reason for N/A	Link	JSTOR Global Plants Identifer	Link	Notes
(Johann) Albert von Regel	Yes	Q354083		https://www.wikidata.org/wiki/Q354083	bm000334388	https://plants.jstor.org/stable/10.5555/al.ap.person.bm000334388
A. L. Chang	n/a	n/a	Only information found: his/her associates; fl. 1980; collected in China	n/a	n/a	n/a
Ah Nin	n/a	n/a	Only information found: fl. 1930s; collected in China	n/a	n/a	n/a
Albert Newton Steward	Yes	Q21393662		https://www.wikidata.org/wiki/Q21393662	bm000330850	https://plants.jstor.org/stable/10.5555/al.ap.person.bm000330850
Alexander Andrejewitsch (Aleksandr Andreevic, Aleksandrovic) von Bunge	Yes	Q65899		https://www.wikidata.org/wiki/Q65899	bm000391290	https://plants.jstor.org/stable/10.5555/al.ap.person.bm000391290
Alexander Carroll Maingay	Yes	Q5666129		https://www.wikidata.org/wiki/Q5666129	bm000327081	https://plants.jstor.org/stable/10.5555/al.ap.person.bm000327081
Alexander Gustav von Schrenk	Yes	Q519196		https://www.wikidata.org/wiki/Q519196	bm000334387	https://plants.jstor.org/stable/10.5555/al.ap.person.bm000334387
Alexander Karl (Carl) Heinrich Braun	Yes	Q62855		https://www.wikidata.org/wiki/Q62855	bm000391079	https://plants.jstor.org/stable/10.5555/al.ap.person.bm000391079
Alexander Lehmann	Yes	Q21518587		https://www.wikidata.org/wiki/Q21518587	bm000330463	https://plants.jstor.org/stable/10.5555/al.ap.person.bm000330463
Alexandre K. Monro	Yes	Q21394402		https://www.wikidata.org/wiki/Q21394402	bm000010899	https://plants.jstor.org/stable/10.5555/al.ap.person.bm000010899
Alfred C. B. Hance	No	Q74908763		https://www.wikidata.org/wiki/Q74908763	n/a	n/a
Alfred Rehder	Yes	Q68949		https://www.wikidata.org/wiki/Q68949	bm000006920	https://plants.jstor.org/stable/10.5555/al.ap.person.bm000006920
Anton Karl Schindler	Yes	Q21388096		https://www.wikidata.org/wiki/Q21388096	bm000326336	https://plants.jstor.org/stable/10.5555/al.ap.person.bm000326336
Anton Pantaleon Hove	No	Q74914752		https://www.wikidata.org/wiki/Q74914752	bm000037025	https://plants.jstor.org/stable/10.5555/al.ap.person.bm000037025
Antwerp Edgar Pratt	Yes	Q19665251		https://www.wikidata.org/wiki/Q19665251	bm000391297	https://plants.jstor.org/stable/10.5555/al.ap.person.bm000391297
Armand David	Yes	Q346939		https://www.wikidata.org/wiki/Q346939	bm000334013	https://plants.jstor.org/stable/10.5555/al.ap.person.bm000334013
Arthur Francis George Kerr	Yes	Q4798733		https://www.wikidata.org/wiki/Q4798733	bm000004313	https://plants.jstor.org/stable/10.5555/al.ap.person.bm000004313
Arthur P. Jacob	No	Q75016437		https://www.wikidata.org/wiki/Q75016437	bm000358419	https://plants.jstor.org/stable/10.5555/al.ap.person.bm000358419
Arthur von Rosthorn	Yes	Q712242		https://www.wikidata.org/wiki/Q712242	bm000300258	https://plants.jstor.org/stable/10.5555/al.ap.person.bm000300258
Augustine Henry	Yes	Q2585626		https://www.wikidata.org/wiki/Q2585626	bm000003567	https://plants.jstor.org/stable/10.5555/al.ap.person.bm000003567
B. Hilton	No	n/a	Only information found: fl. 2005, collected in China	n/a	n/a	n/a
B. Stuart	No	n/a	Only information found, fl. 1910, collected in China	n/a	bm000369160	https://plants.jstor.org/stable/10.5555/al.ap.person.bm000369160
Benito-Ching Tan	Yes	Q21339909		https://www.wikidata.org/wiki/Q21339909	bm000036542	https://plants.jstor.org/stable/10.5555/al.ap.person.bm000036542
Benjamin Couch Henry	Yes	Q16075105		https://www.wikidata.org/wiki/Q16075105	bm000374357	https://plants.jstor.org/stable/10.5555/al.ap.person.bm000374357
Bernhard Adalbert Emil Koehne	Yes	Q71081		https://www.wikidata.org/wiki/Q71081	bm000330216	https://plants.jstor.org/stable/10.5555/al.ap.person.bm000330216
Berthold Carl Seemann	Yes	Q64899		https://www.wikidata.org/wiki/Q64899	bm000007673	https://plants.jstor.org/stable/10.5555/al.ap.person.bm000007673
Boris Konstantinovich Schischkin	Yes	Q893705		https://www.wikidata.org/wiki/Q893705	bm000007497	https://plants.jstor.org/stable/10.5555/al.ap.person.bm000007497
Bruce Monroe Bartholomew	Yes	Q19588797		https://www.wikidata.org/wiki/Q19588797	bm000030586	https://plants.jstor.org/stable/10.5555/al.ap.person.bm000030586
C. Gerlach	No	n/a	Only information found: "Dr C Gerlach"; fl 1879-1880, collected in China	n/a	n/a	n/a
C. H. Melville	No	n/a	Only information found: Major C. H. Melville, R.A.M.C. (= Royal Army Medical Corps), collected in China, fl. 1903-1904	n/a	n/a	n/a
Ch'ing-Sêng Fan	No	Q75020755		https://www.wikidata.org/wiki/Q75020755	bm000327984	https://plants.jstor.org/stable/10.5555/al.ap.person.bm000327984
Cipriano Silvestri	No	Q75837465		https://www.wikidata.org/wiki/Q75837465	bm000333995	https://plants.jstor.org/stable/10.5555/al.ap.person.bm000333995	https://doi.org/10.1080/11263504.2011.633352; https://books.google.co.uk/books/about/Il_museo_di_storia_naturale_dell_Univers.html?id=wSYtBML-1hcC&redir_esc=y
Camillo Karl Schneider	Yes	Q68249		https://www.wikidata.org/wiki/Q68249	bm000329770	https://plants.jstor.org/stable/10.5555/al.ap.person.bm000329770
Carl Johann (Ivanovič) Maximowicz	Yes	Q77640		https://www.wikidata.org/wiki/Q77640	bm000005531	https://plants.jstor.org/stable/10.5555/al.ap.person.bm000005531
Carl Oscar Levine	No	Q75022293		https://www.wikidata.org/wiki/Q75022293	bm000327333	https://plants.jstor.org/stable/10.5555/al.ap.person.bm000327333
Carolus Franciscus Martinus de Grijs	Yes	Q20435012		https://www.wikidata.org/wiki/Q20435012	bm000369167	https://plants.jstor.org/stable/10.5555/al.ap.person.bm000369167
Cecil Boden Kloss	Yes	Q2329574		https://www.wikidata.org/wiki/Q2329574	bm000152157	https://plants.jstor.org/stable/10.5555/al.ap.person.bm000152157
Chang-You Yang (杨昌友)	Yes	Q13364857		https://www.wikidata.org/wiki/Q13364857	bm000363698	https://plants.jstor.org/stable/10.5555/al.ap.person.bm000363698
Chao	No	n/a	Only family name is known; fl. 1934	n/a	n/a	n/a
Charles Fabre-Tonerre	No	Q75024576		https://www.wikidata.org/wiki/Q75024576	bm000500015	https://plants.jstor.org/stable/10.5555/al.ap.person.bm000500015
Charles Ford	No	Q75025658		https://www.wikidata.org/wiki/Q75025658	bm000390598	https://plants.jstor.org/stable/10.5555/al.ap.person.bm000390598
Charles Geekie Matthew	Yes	Q21520134		https://www.wikidata.org/wiki/Q21520134	bm000326658	https://plants.jstor.org/stable/10.5555/al.ap.person.bm000326658
Charles Maries	Yes	Q5080660		https://www.wikidata.org/wiki/Q5080660	bm000152567	https://plants.jstor.org/stable/10.5555/al.ap.person.bm000152567
Charles Roy Lancaster	Yes	Q7373062		https://www.wikidata.org/wiki/Q7373062	bm000367016	https://plants.jstor.org/stable/10.5555/al.ap.person.bm000367016
Charles Wright	Yes	Q721062		https://www.wikidata.org/wiki/Q721062	bm000009430	https://plants.jstor.org/stable/10.5555/al.ap.person.bm000009430
Cheng, Wan-Chun [pinyin: Zheng Wan-Jun 郑万钧]	Yes	Q715438		https://www.wikidata.org/wiki/Q715438	bm000326666	https://plants.jstor.org/stable/10.5555/al.ap.person.bm000326666
Cheng-Kwei (Kuei) Tseng	Yes	Q29867664		https://www.wikidata.org/wiki/Q29867664	bm000390137	https://plants.jstor.org/stable/10.5555/al.ap.person.bm000390137
Cheng-Yuan Yang	n/a	n/a	Only information found: collected in China, fl. 1934-1935	n/a	bm000372603	https://plants.jstor.org/stable/10.5555/al.ap.person.bm000372603
Cheo, Ho-Chang	No	Q75838577		https://www.wikidata.org/wiki/Q75838577	bm000337083	https://plants.jstor.org/stable/10.5555/al.ap.person.bm000337083
Chester Garfield Fuson	No	Q75038705		https://www.wikidata.org/wiki/Q75038705	bm000400392	https://plants.jstor.org/stable/10.5555/al.ap.person.bm000400392
Chi-Yuan Chiao [焦启源, pinyin: Jiao, Qi-Yuan]	Yes	Q21508427		https://www.wikidata.org/wiki/Q21508427	bm000333910	https://plants.jstor.org/stable/10.5555/al.ap.person.bm000333910
Chun, Nim-Keoi [pinyin: Chen, Nian-Qu 陈念劬]	No	Q75039671		https://www.wikidata.org/wiki/Q75039671	bm000300575	https://plants.jstor.org/stable/10.5555/al.ap.person.bm000300575
Chun, Woon-Young [pinyin: Chen Huan-Yong 陈焕镛]	Yes	Q1093510		https://www.wikidata.org/wiki/Q1093510	bm000325892	https://plants.jstor.org/stable/10.5555/al.ap.person.bm000325892
Clarke Abel	Yes	Q158174		https://www.wikidata.org/wiki/Q158174	bm000392642	https://plants.jstor.org/stable/10.5555/al.ap.person.bm000392642
Constantine John Phipps	Yes	Q335143		https://www.wikidata.org/wiki/Q335143	bm000153180	https://plants.jstor.org/stable/10.5555/al.ap.person.bm000153180
D Henderson	n/a	n/a	Information found: fl. 1870, collected in China	n/a	n/a	n/a
Charles d'Argy	n/a	Q75838613	https://data.rbge.org.uk/search/herbarium/?cfg=collectorfull.cfg&coll_id=ARGYC	https://www.wikidata.org/wiki/Q75838613	n/a	n/a
David Edward Boufford	Yes	Q5799956		https://www.wikidata.org/wiki/Q5799956	bm000150507	https://plants.jstor.org/stable/10.5555/al.ap.person.bm000150507
David Nelson	Yes	Q1175873		https://www.wikidata.org/wiki/Q1175873	bm000055148	https://plants.jstor.org/stable/10.5555/al.ap.person.bm000055148
Dimitri Ivanovich Litvinov	Yes	Q4263637		https://www.wikidata.org/wiki/Q4263637	bm000330323	https://plants.jstor.org/stable/10.5555/al.ap.person.bm000330323
Ding-Yao Wang [pinyin: Wang, Ding-Yao 王定跃]	Yes	Q21612153		https://www.wikidata.org/wiki/Q21612153	bm000365617	https://plants.jstor.org/stable/10.5555/al.ap.person.bm000365617
L. Whilden	n/a	n/a	Information found: "Lady L Whilden", collected in China	n/a	bm000348114	https://plants.jstor.org/stable/10.5555/al.ap.person.bm000348114
Dr King's Native Collectors	n/a	n/a	Various, often native collectors, collecting for George King	n/a	n/a	n/a
Dr. Dickson	n/a	n/a		n/a	n/a	n/a
Dungboo	n/a	n/a	One of Dr George King's collector; http://muscicapa.blogspot.com/2016/03/	n/a	bm000300655	https://plants.jstor.org/stable/10.5555/al.ap.person.bm000300655
Eckhard von Raab-Straube	Yes	Q20015785		https://www.wikidata.org/wiki/Q20015785	n/a	n/a
Edouard-Ernest Maire	Yes	Q24203363		https://www.wikidata.org/wiki/Q24203363	bm000327101	https://plants.jstor.org/stable/10.5555/al.ap.person.bm000327101
Edward Coe Taintor	Yes	Q65582187		https://www.wikidata.org/wiki/Q65582187	bm000392061	https://plants.jstor.org/stable/10.5555/al.ap.person.bm000392061
Edward Harper Parker	Yes	Q5343324		https://www.wikidata.org/wiki/Q5343324	bm000393267	https://plants.jstor.org/stable/10.5555/al.ap.person.bm000393267
Elbert Halvor Ahlstrom	Yes	Q17612340		https://www.wikidata.org/wiki/Q17612340	n/a	n/a
Elmer Drew Merrill	Yes	Q729926		https://www.wikidata.org/wiki/Q729926	bm000152706	https://plants.jstor.org/stable/10.5555/al.ap.person.bm000152706
Emil (Vasilievic) Bretschneider	Yes	Q551845		https://www.wikidata.org/wiki/Q551845	bm000391228	https://plants.jstor.org/stable/10.5555/al.ap.person.bm000391228
Emile Marie Bodinier	Yes	Q3588294		https://www.wikidata.org/wiki/Q3588294	bm000150453	https://plants.jstor.org/stable/10.5555/al.ap.person.bm000150453
Eric Earle Shipton	Yes	Q1351654		https://www.wikidata.org/wiki/Q1351654	n/a	n/a
Ernest Henry Wilson	Yes	Q1356381		https://www.wikidata.org/wiki/Q1356381	bm000009331	https://plants.jstor.org/stable/10.5555/al.ap.person.bm000009331
Ernst Faber	Yes	Q85957		https://www.wikidata.org/wiki/Q85957	bm000332069	https://plants.jstor.org/stable/10.5555/al.ap.person.bm000332069
Eryl Smith	No	Q75316050		https://www.wikidata.org/wiki/Q75316050	bm000325633	https://plants.jstor.org/stable/10.5555/al.ap.person.bm000325633
Eugène Bourgeau	Yes	Q1276362		https://www.wikidata.org/wiki/Q1276362	bm000000953	https://plants.jstor.org/stable/10.5555/al.ap.person.bm000000953
Eugène Licent	Yes	Q3427707		https://www.wikidata.org/wiki/Q3427707	n/a	n/a
Floyd Alonzo McClure	Yes	Q1430344		https://www.wikidata.org/wiki/Q1430344	bm000390839	https://plants.jstor.org/stable/10.5555/al.ap.person.bm000390839
Foon-Chew How [pinyin: Hou, Kuan-Zhao 侯宽昭]	No	Q15711474		https://www.wikidata.org/wiki/Q15711474	bm000331547	https://plants.jstor.org/stable/10.5555/al.ap.person.bm000331547
Franc. Parry	n/a	n/a	Protologue names the collector as "Franc. Parry", only information known: collected in China, fl. 1861-1862	n/a	n/a	n/a
Francis (Frank) Kingdon-Ward	Yes	Q321094		https://www.wikidata.org/wiki/Q321094	bm000331086	https://plants.jstor.org/stable/10.5555/al.ap.person.bm000331086
Francis Blackwell Forbes	Yes	Q4491809		https://www.wikidata.org/wiki/Q4491809	bm000151304	https://plants.jstor.org/stable/10.5555/al.ap.person.bm000151304
Francis Edward Younghusband	Yes	Q353816		https://www.wikidata.org/wiki/Q353816	bm000390761	https://plants.jstor.org/stable/10.5555/al.ap.person.bm000390761
François Ducloux	Yes	Q3084501		https://www.wikidata.org/wiki/Q3084501	bm000151100	https://plants.jstor.org/stable/10.5555/al.ap.person.bm000151100
Frank Ludlow	Yes	Q221912		https://www.wikidata.org/wiki/Q221912	bm000152465	https://plants.jstor.org/stable/10.5555/al.ap.person.bm000152465
Frédéric Courtois	Yes	Q3089736		https://www.wikidata.org/wiki/Q3089736	bm000375502	https://plants.jstor.org/stable/10.5555/al.ap.person.bm000375502
Gottlieb Fenzel	No	Q75839666		https://www.wikidata.org/wiki/Q75839666	bm000377023	https://plants.jstor.org/stable/10.5555/al.ap.person.bm000377023
Geoffrey Alton Craig Herklots	Yes	Q5534662		https://www.wikidata.org/wiki/Q5534662	bm000381432	https://plants.jstor.org/stable/10.5555/al.ap.person.bm000381432
George Evans Moule	Yes	Q3376711		https://www.wikidata.org/wiki/Q3376711	n/a	n/a
George Forrest	Yes	Q204566		https://www.wikidata.org/wiki/Q204566	bm000151313	https://plants.jstor.org/stable/10.5555/al.ap.person.bm000151313
George Leonard Staunton	Yes	Q946151		https://www.wikidata.org/wiki/Q946151	bm000008086	https://plants.jstor.org/stable/10.5555/al.ap.person.bm000008086
George Macartney	Yes	Q335019		https://www.wikidata.org/wiki/Q335019	bm000052140	https://plants.jstor.org/stable/10.5555/al.ap.person.bm000052140
George Shearer	No	Q75840579		https://www.wikidata.org/wiki/Q75840579	bm000334212	https://plants.jstor.org/stable/10.5555/al.ap.person.bm000334212
George Sherriff	Yes	Q18679072		https://www.wikidata.org/wiki/Q18679072	bm000153980	https://plants.jstor.org/stable/10.5555/al.ap.person.bm000153980
George Taylor	Yes	Q2753575		https://www.wikidata.org/wiki/Q2753575	bm000008353	https://plants.jstor.org/stable/10.5555/al.ap.person.bm000008353
George Tradescant Lay	Yes	Q5545299		https://www.wikidata.org/wiki/Q5545299	bm000055412	https://plants.jstor.org/stable/10.5555/al.ap.person.bm000055412
Giuseppe Giraldi	Yes	Q5880530		https://www.wikidata.org/wiki/Q5880530	bm000335744	https://plants.jstor.org/stable/10.5555/al.ap.person.bm000335744
Gregorio Rigo	Yes	Q3776531		https://www.wikidata.org/wiki/Q3776531	bm000153668	https://plants.jstor.org/stable/10.5555/al.ap.person.bm000153668
Grigorii Nikolajevic Potanin	Yes	Q1377569		https://www.wikidata.org/wiki/Q1377569	bm000325285	https://plants.jstor.org/stable/10.5555/al.ap.person.bm000325285
Henry Harvey Elliot	n/a	n/a	Only information found: associates, fl. 1947, collected in China	n/a	bm000329281	https://plants.jstor.org/stable/10.5555/al.ap.person.bm000329281
Hang Sun	Yes	Q19826443		https://www.wikidata.org/wiki/Q19826443	bm000154185	https://plants.jstor.org/stable/10.5555/al.ap.person.bm000154185
Hans Wolfgang Limpricht	Yes	Q16671329		https://www.wikidata.org/wiki/Q16671329	bm000335632	https://plants.jstor.org/stable/10.5555/al.ap.person.bm000335632
Hay	n/a	n/a	Only information found: family name, collected in China, fl. 1863	n/a	n/a	n/a
Heinrich Raphael Eduard Handel-Mazzetti	Yes	Q134118		https://www.wikidata.org/wiki/Q134118	bm000337165	https://plants.jstor.org/stable/10.5555/al.ap.person.bm000337165
Heinrich Wawra von Fernsee	Yes	Q79184		https://www.wikidata.org/wiki/Q79184	bm000026122	https://plants.jstor.org/stable/10.5555/al.ap.person.bm000026122
Henry Bradley	n/a	n/a	Only known information is name, fl. 1779, "collected plants for Joseph Banks in Macau"	n/a	bm000364489	https://plants.jstor.org/stable/10.5555/al.ap.person.bm000364489
Henry Duncan McLaren's native collectors	n/a	n/a	A number of native collector working for Henry Duncan McLaren	n/a	bm000391469	https://plants.jstor.org/stable/10.5555/al.ap.person.bm000391469
Henry Fletcher Hance	Yes	Q2657692		https://www.wikidata.org/wiki/Q2657692	bm000151646	https://plants.jstor.org/stable/10.5555/al.ap.person.bm000151646
Henry Hugh Peter Deasy	Yes	Q5723410		https://www.wikidata.org/wiki/Q5723410	bm000383356	https://plants.jstor.org/stable/10.5555/al.ap.person.bm000383356
Henry Ogg Forbes	Yes	Q1349901		https://www.wikidata.org/wiki/Q1349901	bm000002649	https://plants.jstor.org/stable/10.5555/al.ap.person.bm000002649
Herbert James Walton	Yes	Q11928646		https://www.wikidata.org/wiki/Q11928646	bm000326766	https://plants.jstor.org/stable/10.5555/al.ap.person.bm000326766
Hom Fung [pinyin: Feng Qin 冯钦]	No	Q75340434		https://www.wikidata.org/wiki/Q75340434	bm000337932	https://plants.jstor.org/stable/10.5555/al.ap.person.bm000337932
Hse-Tao Tsai [pinyin: Cai, Xi-Tao 蔡希陶]	Yes	Q5017498		https://www.wikidata.org/wiki/Q5017498	bm000300490	https://plants.jstor.org/stable/10.5555/al.ap.person.bm000300490
Hsin-Hsuan Chung [pinyin: Zhong, Xin-xuan 钟心煊]	Yes	Q36571786		https://www.wikidata.org/wiki/Q36571786	bm000315179	https://plants.jstor.org/stable/10.5555/al.ap.person.bm000315179
Hua Peng	Yes	Q21522790		https://www.wikidata.org/wiki/Q21522790	bm000336901	https://plants.jstor.org/stable/10.5555/al.ap.person.bm000336901
Hugh Edward Richardson	Yes	Q1634304		https://www.wikidata.org/wiki/Q1634304	bm000377198	https://plants.jstor.org/stable/10.5555/al.ap.person.bm000377198
Hugh Scallan	Yes	Q766193		https://www.wikidata.org/wiki/Q766193	bm000383221	https://plants.jstor.org/stable/10.5555/al.ap.person.bm000383221
Husek	n/a	n/a	Only known information: Dr Husek, collected in China, fl. 1922	n/a	n/a	n/a
J. G. Qi	n/a	n/a	Only known information: associates, collected in China, fl. 1986	n/a	n/a	n/a
J. Tsan	n/a	n/a	Only known information: Rev. Joh. Tsan, "Rev." likely stands for "reverend"; collected in China, fl. 1895	n/a	n/a	n/a
J. X. Wan	n/a	n/a	Only known information: associates, collected in China, fl. 1983	n/a	bm000401298	https://plants.jstor.org/stable/10.5555/al.ap.person.bm000401298
John H. Hicks	No	Q75848888		https://www.wikidata.org/wiki/Q75848888	bm000328036	https://plants.jstor.org/stable/10.5555/al.ap.person.bm000328036
J. Calder	n/a	n/a	Known information: collected in China, fl. 1883	n/a	n/a	n/a
James B. Chalmers	Yes	Q1680148		https://www.wikidata.org/wiki/Q1680148	bm000300516	https://plants.jstor.org/stable/10.5555/al.ap.person.bm000300516
James Bisset	Yes	Q21506149		https://www.wikidata.org/wiki/Q21506149	bm000391522	https://plants.jstor.org/stable/10.5555/al.ap.person.bm000391522
James Edward Winterbottom	Yes	Q21612844		https://www.wikidata.org/wiki/Q21612844	bm000061864	https://plants.jstor.org/stable/10.5555/al.ap.person.bm000061864
James Lamont	Yes	Q6137736		https://www.wikidata.org/wiki/Q6137736	bm000390798	https://plants.jstor.org/stable/10.5555/al.ap.person.bm000390798
James Leonard Luteyn	Yes	Q5925799		https://www.wikidata.org/wiki/Q5925799	bm000009716	https://plants.jstor.org/stable/10.5555/al.ap.person.bm000009716
James Robertson	No	Q75529557		https://www.wikidata.org/wiki/Q75529557	bm000052991	https://plants.jstor.org/stable/10.5555/al.ap.person.bm000052991
Jean André Soulié	Yes	Q3163695		https://www.wikidata.org/wiki/Q3163695	bm000327123	https://plants.jstor.org/stable/10.5555/al.ap.person.bm000327123
Jean Baptiste Louis Pierre	Yes	Q2593213		https://www.wikidata.org/wiki/Q2593213	bm000006536	https://plants.jstor.org/stable/10.5555/al.ap.person.bm000006536
Jean Joseph Fortunat	Yes	Q75532737		https://www.wikidata.org/wiki/Q75532737	bm000392607	https://plants.jstor.org/stable/10.5555/al.ap.person.bm000392607
James Lind	Yes	Q1544534		https://www.wikidata.org/wiki/Q1544534	bm000033179	https://plants.jstor.org/stable/10.5555/al.ap.person.bm000033179
João de Loureiro	Yes	Q729917		https://www.wikidata.org/wiki/Q729917	bm000005168	https://plants.jstor.org/stable/10.5555/al.ap.person.bm000005168
Joel Eriksson	No	Q75849246		https://www.wikidata.org/wiki/Q75849246	bm000369159	https://plants.jstor.org/stable/10.5555/al.ap.person.bm000369159
John Bracebridge Wilson	Yes	Q21612774		https://www.wikidata.org/wiki/Q21612774	bm000332916	https://plants.jstor.org/stable/10.5555/al.ap.person.bm000332916
John Bradby Blake	Yes	Q18530146		https://www.wikidata.org/wiki/Q18530146	bm000392414	https://plants.jstor.org/stable/10.5555/al.ap.person.bm000392414
John Forbes Royle	Yes	Q713874		https://www.wikidata.org/wiki/Q713874	bm000007224	https://plants.jstor.org/stable/10.5555/al.ap.person.bm000007224
John George Champion	Yes	Q588623		https://www.wikidata.org/wiki/Q588623	bm000332700	https://plants.jstor.org/stable/10.5555/al.ap.person.bm000332700
John McEwan Dalziel	Yes	Q2917982		https://www.wikidata.org/wiki/Q2917982	bm000001807	https://plants.jstor.org/stable/10.5555/al.ap.person.bm000001807
John Reeves	Yes	Q3809569		https://www.wikidata.org/wiki/Q3809569	bm000024644	https://plants.jstor.org/stable/10.5555/al.ap.person.bm000024644
Joseph Cook Nevin	Yes	Q75541616		https://www.wikidata.org/wiki/Q75541616	bm000152906	https://plants.jstor.org/stable/10.5555/al.ap.person.bm000152906
Joseph Dalton Hooker	Yes	Q157501		https://www.wikidata.org/wiki/Q157501	bm000003751	https://plants.jstor.org/stable/10.5555/al.ap.person.bm000003751
Joseph Francis Charles Rock	Yes	Q78631		https://www.wikidata.org/wiki/Q78631	bm000007076	https://plants.jstor.org/stable/10.5555/al.ap.person.bm000007076
Joseph Henri Esquirol	Yes	Q3185077		https://www.wikidata.org/wiki/Q3185077	bm000335134	https://plants.jstor.org/stable/10.5555/al.ap.person.bm000335134
Joseph Pitton de Tournefort	Yes	Q312959		https://www.wikidata.org/wiki/Q312959	bm000010179	https://plants.jstor.org/stable/10.5555/al.ap.person.bm000010179
Judson Linsley Gressitt	Yes	Q16603540		https://www.wikidata.org/wiki/Q16603540	bm000151555	https://plants.jstor.org/stable/10.5555/al.ap.person.bm000151555
K. L. Chu [Qu, Guiling 曲桂龄]	Yes	Q36603684		https://www.wikidata.org/wiki/Q36603684	bm000330932	https://plants.jstor.org/stable/10.5555/al.ap.person.bm000330932
Karl August Harald (Harry) Smith	Yes	Q5958234		https://www.wikidata.org/wiki/Q5958234	bm000319564	https://plants.jstor.org/stable/10.5555/al.ap.person.bm000319564
Ko, Sik-Pang [pinyin: Gao Xi-Peng 高锡朋]	Yes	Q75547496		https://www.wikidata.org/wiki/Q75547496	bm000334507	https://plants.jstor.org/stable/10.5555/al.ap.person.bm000334507
Konstantin Andreyanovich Skachkov (Константин Андреянович Скачков)	Yes	Q692461		https://www.wikidata.org/wiki/Q692461	n/a	n/a
Kwok, S.P. [pinyin: Guo Si-Bai 郭素白]	No	Q75550640		https://www.wikidata.org/wiki/Q75550640	bm000383443	https://plants.jstor.org/stable/10.5555/al.ap.person.bm000383443
L. Yen	n/a	n/a	Only known information: co-collector, collected in China, fl. 1936	n/a	bm000333849	https://plants.jstor.org/stable/10.5555/al.ap.person.bm000333849
Léon Emmanuel Simon Joseph Laborde	Yes	Q3269422		https://www.wikidata.org/wiki/Q3269422	bm000030227	https://plants.jstor.org/stable/10.5555/al.ap.person.bm000030227
Leonard John Brass	Yes	Q6525437		https://www.wikidata.org/wiki/Q6525437	bm000032672	https://plants.jstor.org/stable/10.5555/al.ap.person.bm000032672
Lin-Dong Duan [pinyin: Duan Lin-Dong 段林东]	Yes	Q26714666		https://www.wikidata.org/wiki/Q26714666	n/a	n/a
Ling	n/a	n/a	Only known information: family name, fl. 1928, collected in China	n/a	n/a	n/a
Li-Song Wang [pinyin: Wang Li-Song 王立松]	Yes	Q42720725		https://www.wikidata.org/wiki/Q42720725	n/a	n/a
M.A. Allen	n/a	n/a	Only known information: co-collector, fl. 2005, collected in China	n/a	n/a	n/a
M. Kobayashi	n/a	n/a	Only known information: collected in China, fl. 1930-1931	n/a	n/a	n/a
Makoto Togashi	Yes	Q75563100		https://www.wikidata.org/wiki/Q75563100	bm000325155	https://plants.jstor.org/stable/10.5555/al.ap.person.bm000325155
Mark Francis Watson	Yes	Q19003241		https://www.wikidata.org/wiki/Q19003241	n/a	n/a
Masaji (Masazi) Honda	Yes	Q3259531		https://www.wikidata.org/wiki/Q3259531	bm000366383	https://plants.jstor.org/stable/10.5555/al.ap.person.bm000366383
Michael George Gilbert	Yes	Q6012781		https://www.wikidata.org/wiki/Q6012781	bm000002951	https://plants.jstor.org/stable/10.5555/al.ap.person.bm000002951
Milan Smalla	Yes	Q36636284		https://www.wikidata.org/wiki/Q36636284	n/a	n/a
N. Desoulavy	n/a	n/a	Only known information: Collected in the territory of the Russian Federation, fl. 1909-1927	n/a	bm000373163	https://plants.jstor.org/stable/10.5555/al.ap.person.bm000373163
N. John F. Hanbury-Tracy	Yes	Q75270209		https://www.wikidata.org/wiki/Q75270209	bm000055986	https://plants.jstor.org/stable/10.5555/al.ap.person.bm000055986
Nathaniel Wallich	Yes	Q730310		https://www.wikidata.org/wiki/Q730310	bm000009055	https://plants.jstor.org/stable/10.5555/al.ap.person.bm000009055
Nizo Iwasaki	Yes	Q36641922		https://www.wikidata.org/wiki/Q36641922	n/a	n/a
Oleg Vladimir Polunin	Yes	Q266663		https://www.wikidata.org/wiki/Q266663	bm000026614	https://plants.jstor.org/stable/10.5555/al.ap.person.bm000026614
Otto Franz von Möllendorff	Yes	Q7109589		https://www.wikidata.org/wiki/Q7109589	bm000333455	https://plants.jstor.org/stable/10.5555/al.ap.person.bm000333455
P. S. Wang	n/a	n/a	Only known information: associates; collected in China; fl. 1986	n/a	n/a	n/a
Paul Alfred Pételot	Yes	Q21522869		https://www.wikidata.org/wiki/Q21522869	bm000391556	https://plants.jstor.org/stable/10.5555/al.ap.person.bm000391556
Paul Ernst Emil Sintenis	Yes	Q2688176		https://www.wikidata.org/wiki/Q2688176	bm000007868	https://plants.jstor.org/stable/10.5555/al.ap.person.bm000007868
Paul Guillaume Farges	Yes	Q2628661		https://www.wikidata.org/wiki/Q2628661	bm000336291	https://plants.jstor.org/stable/10.5555/al.ap.person.bm000336291
Pehr (Peter) Forsskål	Yes	Q27684		https://www.wikidata.org/wiki/Q27684	bm000002662	https://plants.jstor.org/stable/10.5555/al.ap.person.bm000002662
Pehr Osbeck	Yes	Q55069930		https://www.wikidata.org/wiki/Q55069930	bm000006192	https://plants.jstor.org/stable/10.5555/al.ap.person.bm000006192
Percy Hamilton Boyden	No	Q75852032		https://www.wikidata.org/wiki/Q75852032	bm000364476	https://plants.jstor.org/stable/10.5555/al.ap.person.bm000364476
Percy William Bassett-Smith	No	Q75853163		https://www.wikidata.org/wiki/Q75853163	bm000369206	https://plants.jstor.org/stable/10.5555/al.ap.person.bm000369206
Peter (Pyotr) Simon von Pallas	Yes	Q155914		https://www.wikidata.org/wiki/Q155914	bm000391015	https://plants.jstor.org/stable/10.5555/al.ap.person.bm000391015
Peter Aufschnaiter	Yes	Q78827		https://www.wikidata.org/wiki/Q78827	bm000373186	https://plants.jstor.org/stable/10.5555/al.ap.person.bm000373186
Peter Johan Bladh	Yes	Q5578552		https://www.wikidata.org/wiki/Q5578552	bm000052562	https://plants.jstor.org/stable/10.5555/al.ap.person.bm000052562
Pierre Jean Marie Delavay	Yes	Q2005076		https://www.wikidata.org/wiki/Q2005076	bm000326113	https://plants.jstor.org/stable/10.5555/al.ap.person.bm000326113
Pierre Julien Cavalerie	Yes	Q3385648		https://www.wikidata.org/wiki/Q3385648	bm000336809	https://plants.jstor.org/stable/10.5555/al.ap.person.bm000336809
Pierre Martin Rémi Aucher-Éloy	Yes	Q351508		https://www.wikidata.org/wiki/Q351508	bm000000297	https://plants.jstor.org/stable/10.5555/al.ap.person.bm000000297
Pierre Paul Michel	n/a	n/a	Only known information: collected in China, fl. 1849	n/a	bm000355926	https://plants.jstor.org/stable/10.5555/al.ap.person.bm000355926
Q. H. Chen	n/a	n/a	Only known information: associates, collected in China, fl. 1986	n/a	n/a	n/a
Q. Y. Li	n/a	n/a	Only known information: associates, collected in China, fl. 1980	n/a	n/a	n/a
Qi Lin [pinyin: Lin Qi 林祁]	Yes	Q6094036		https://www.wikidata.org/wiki/Q6094036	bm000367880	https://plants.jstor.org/stable/10.5555/al.ap.person.bm000367880
Reginald John Farrer	Yes	Q1897078		https://www.wikidata.org/wiki/Q1897078	bm000151231	https://plants.jstor.org/stable/10.5555/al.ap.person.bm000151231
Ren-Chang Ching [pinyin: Qin, Renchang 秦仁昌]	Yes	Q3424685		https://www.wikidata.org/wiki/Q3424685	bm000150756	https://plants.jstor.org/stable/10.5555/al.ap.person.bm000150756
Richard Oldham	No	Q75972162		https://www.wikidata.org/wiki/Q75972162	bm000331309	https://plants.jstor.org/stable/10.5555/al.ap.person.bm000331309
Richard Strachey	Yes	Q6191761		https://www.wikidata.org/wiki/Q6191761	bm000154158	https://plants.jstor.org/stable/10.5555/al.ap.person.bm000154158
Robert Brown	Yes	Q155764		https://www.wikidata.org/wiki/Q155764	bm000001093	https://plants.jstor.org/stable/10.5555/al.ap.person.bm000001093
Robert Fortune	Yes	Q200666		https://www.wikidata.org/wiki/Q200666	bm000329593	https://plants.jstor.org/stable/10.5555/al.ap.person.bm000329593
Robert Swinhoe	Yes	Q468149		https://www.wikidata.org/wiki/Q468149	bm000380967	https://plants.jstor.org/stable/10.5555/al.ap.person.bm000380967
Roland Edgar Cooper	Yes	Q21608029		https://www.wikidata.org/wiki/Q21608029	bm000333049	https://plants.jstor.org/stable/10.5555/al.ap.person.bm000333049
Rosewell Hobart Graves	No	Q75992571		https://www.wikidata.org/wiki/Q75992571	n/a	n/a
Rudolph Krone	Yes	Q55194211		https://www.wikidata.org/wiki/Q55194211	bm000380821	https://plants.jstor.org/stable/10.5555/al.ap.person.bm000380821
Rudolph Rabenhorst	No	Q75996779		https://www.wikidata.org/wiki/Q75996779	bm000063717	https://plants.jstor.org/stable/10.5555/al.ap.person.bm000063717
S. A. He	n/a	n/a	Only known information that he/she was part of the Sino-American Botanical Expedition in 1980 from an institue abbreviated as "NAS"	n/a	n/a	n/a	Could be Shan-An He (https://plants.jstor.org/stable/10.5555/al.ap.person.bm000372773), but unsure
S. S. Sin [pinyin: Xin Shu-Zhi 辛树帜]	Yes	Q15921688		https://www.wikidata.org/wiki/Q15921688	bm000325352	https://plants.jstor.org/stable/10.5555/al.ap.person.bm000325352
S. Z. Fang	Yes	Q26713966		https://www.wikidata.org/wiki/Q26713966	n/a	n/a
Samuel Wells Williams	Yes	Q2311485		https://www.wikidata.org/wiki/Q2311485	bm000391321	https://plants.jstor.org/stable/10.5555/al.ap.person.bm000391321
Schlagintweit	n/a	n/a	Exact collector cannot be determined, as label only says the family name, and 3 brother collected in China around the same time.	n/a	n/a	n/a
Shiv Ram Kashyap	Yes	Q19542465		https://www.wikidata.org/wiki/Q19542465	bm000375976	https://plants.jstor.org/stable/10.5555/al.ap.person.bm000375976
Siméon Ten	n/a	n/a	Only information known, he was a religious man (Pere Simeon Ten), collected in China, fl. 1921-1922	n/a	bm000329141	https://plants.jstor.org/stable/10.5555/al.ap.person.bm000329141
Sin-K. Lau [pinyin: Liu Xin-Qi 刘心祈]	n/a	n/a	Only information known: collected in China, fl. 1932-1936, name with Chinese characters from the Chinese Virtual Herbarium	n/a	bm000331791	https://plants.jstor.org/stable/10.5555/al.ap.person.bm000331791
Sino-American Guizhou Botanical Expedition	n/a	n/a	A group of collectors, not one individual	n/a	bm000401057	https://plants.jstor.org/stable/10.5555/al.ap.person.bm000401057
Stephen Alex Spongberg	Yes	Q9079864		https://www.wikidata.org/wiki/Q9079864	bm000300544	https://plants.jstor.org/stable/10.5555/al.ap.person.bm000300544
Theodore Howard Somervell	Yes	Q11230034		https://www.wikidata.org/wiki/Q11230034	n/a	n/a
Tai-Yien Cheo [pinyin: Zhou, Tai-Yan 周太炎]	Yes	Q26712706		https://www.wikidata.org/wiki/Q26712706	bm000326833	https://plants.jstor.org/stable/10.5555/al.ap.person.bm000326833
Tang	n/a	n/a	Only known information: associates, collected in China, fl. 1929	n/a	n/a	n/a
Tang, Chung-Chang (唐仲璋)	Yes	Q10922529		https://www.wikidata.org/wiki/Q10922529	bm000375180	https://plants.jstor.org/stable/10.5555/al.ap.person.bm000375180
Te-Hui Wang	n/a	n/a	Only known information: collected for H. Handel-Mazzetti, fl. 1919-1921, killed by a tiger	n/a	bm000331229	https://plants.jstor.org/stable/10.5555/al.ap.person.bm000331229
Te-Tsun Yü [pinyin: Yu, De-Jun 俞德浚]	Yes	Q18207964		https://www.wikidata.org/wiki/Q18207964	bm000326258	https://plants.jstor.org/stable/10.5555/al.ap.person.bm000326258
Theodore Robert Dudley	Yes	Q6145745		https://www.wikidata.org/wiki/Q6145745	bm000041785	https://plants.jstor.org/stable/10.5555/al.ap.person.bm000041785
Theophilus G. Sampson	No	Q76005517		https://www.wikidata.org/wiki/Q76005517	bm000391947	https://plants.jstor.org/stable/10.5555/al.ap.person.bm000391947
Thomas Horsfield	Yes	Q507763		https://www.wikidata.org/wiki/Q507763	bm000391502	https://plants.jstor.org/stable/10.5555/al.ap.person.bm000391502
Thomas Lowndes Bullock	Yes	Q66816719		https://www.wikidata.org/wiki/Q66816719	bm000150590	https://plants.jstor.org/stable/10.5555/al.ap.person.bm000150590
Thomas Thomson	Yes	Q2427703		https://www.wikidata.org/wiki/Q2427703	bm000154295	https://plants.jstor.org/stable/10.5555/al.ap.person.bm000154295
Thomas Watters	Yes	Q21891778		https://www.wikidata.org/wiki/Q21891778	bm000372734	https://plants.jstor.org/stable/10.5555/al.ap.person.bm000372734
Ting-Nung Ho [pinyin = He, Ting-Nong 何廷农]	Yes	Q21389727		https://www.wikidata.org/wiki/Q21389727	bm000151805	https://plants.jstor.org/stable/10.5555/al.ap.person.bm000151805
To, Kang-Peng [pinyin: Du Geng-Ping 杜庚屏]	No	Q76010005		https://www.wikidata.org/wiki/Q76010005	bm000336381	https://plants.jstor.org/stable/10.5555/al.ap.person.bm000336381
Tsang, Un-Kin [pinyin: Zeng Yuan-Jian 曾远见]	No	Q76011041		https://www.wikidata.org/wiki/Q76011041	bm000300179	https://plants.jstor.org/stable/10.5555/al.ap.person.bm000300179
Tsang, Wai-Tak [pinyin: Zeng Huai-De 曾怀德]	No	Q76011033		https://www.wikidata.org/wiki/Q76011033	bm000336778	https://plants.jstor.org/stable/10.5555/al.ap.person.bm000336778
Tsiang, Ying [pinyin: Jiang Ying 蒋英]	Yes	Q6170028		https://www.wikidata.org/wiki/Q6170028	bm000324573	https://plants.jstor.org/stable/10.5555/al.ap.person.bm000324573	Name from https://books.google.co.uk/books?id=aCw7CQAAQBAJ
Tsin Tang [pinyin: Tang, Jin 唐进],	Yes	Q943634		https://www.wikidata.org/wiki/Q943634	bm000331177	https://plants.jstor.org/stable/10.5555/al.ap.person.bm000331177
Tsun-Shen Ying	Yes	Q21341151		https://www.wikidata.org/wiki/Q21341151	bm000009479	https://plants.jstor.org/stable/10.5555/al.ap.person.bm000009479
Ujyen Gyatsko (Dr King's Collector)	n/a	n/a	Only known information: collected for Dr King, fl. 1882, collected in Tibet	n/a	n/a	n/a
Urbain Jean Faurie	Yes	Q3359752		https://www.wikidata.org/wiki/Q3359752	bm000331460	https://plants.jstor.org/stable/10.5555/al.ap.person.bm000331460
V. F. Labyginch (В. Ѳ. Лабыгинч)	n/a	n/a	Collected in China, fl. 1900, Russian label	n/a	n/a	n/a
Vladimir Ippolitovich Lipsky Владимир Ипполитович Липский [or Ukranian = Volodymyr Ipolytovych Lypsky (Володимир Іполитович Липський)]	Yes	Q2040679		https://www.wikidata.org/wiki/Q2040679	bm000324415	https://plants.jstor.org/stable/10.5555/al.ap.person.bm000324415
Vladimir Leontyevich Komarov (Влади́мир Лео́нтьевич Комаро́в)	Yes	Q1319463		https://www.wikidata.org/wiki/Q1319463	bm000004487	https://plants.jstor.org/stable/10.5555/al.ap.person.bm000004487
Vsevolod Ivanovich Roborovsky (Всеволод Иванович Роборовский )	Yes	Q3658613		https://www.wikidata.org/wiki/Q3658613	n/a	n/a
Wen-Pei Fang [pinyin: Fang Jiao-Pei 方交培]	Yes	Q7982219		https://www.wikidata.org/wiki/Q7982219	bm000391967	https://plants.jstor.org/stable/10.5555/al.ap.person.bm000391967
Walter Siehe	Yes	Q21339293		https://www.wikidata.org/wiki/Q21339293	bm000326140	https://plants.jstor.org/stable/10.5555/al.ap.person.bm000326140
Wang	n/a	n/a	Wang: can be Chi-Wu Wang, but uncertain. Label said "Wang", label: Tsing Hua University; fl. 1933	n/a	n/a	n/a
Wei-Ying Hsia [pinyin: Xia, Wei-Ying 夏纬瑛]	Yes	Q21337779		https://www.wikidata.org/wiki/Q21337779	bm000333976	https://plants.jstor.org/stable/10.5555/al.ap.person.bm000333976
Whang, K.K.	n/a	n/a	Only information know: collected in China; fl. 1928, associate	n/a	n/a	n/a
Wilhelm Lobscheid	Yes	Q10477383		https://www.wikidata.org/wiki/Q10477383	n/a	n/a
William Freeman Daniell	Yes	Q8009422		https://www.wikidata.org/wiki/Q8009422	bm000036052	https://plants.jstor.org/stable/10.5555/al.ap.person.bm000036052
William Gavin Stronach	No	Q76424626		https://www.wikidata.org/wiki/Q76424626	bm000392430	https://plants.jstor.org/stable/10.5555/al.ap.person.bm000392430
William Gregory	No	Q76425075		https://www.wikidata.org/wiki/Q76425075	bm000500019	https://plants.jstor.org/stable/10.5555/al.ap.person.bm000500019
William Hancock	Yes	Q21514610		https://www.wikidata.org/wiki/Q21514610	bm000003383	https://plants.jstor.org/stable/10.5555/al.ap.person.bm000003383
William John Gill	Yes	Q1290046		https://www.wikidata.org/wiki/Q1290046	bm000392332	https://plants.jstor.org/stable/10.5555/al.ap.person.bm000392332
William Mesny	Yes	Q8015589		https://www.wikidata.org/wiki/Q8015589	bm000390614	https://plants.jstor.org/stable/10.5555/al.ap.person.bm000390614
William Purdom	Yes	Q8017134		https://www.wikidata.org/wiki/Q8017134	bm000153293	https://plants.jstor.org/stable/10.5555/al.ap.person.bm000153293
William Richard Carles	Yes	Q21899515		https://www.wikidata.org/wiki/Q21899515	bm000391666	https://plants.jstor.org/stable/10.5555/al.ap.person.bm000391666
William Thomas Alexander	No	Q76427046		https://www.wikidata.org/wiki/Q76427046	bm000392785	https://plants.jstor.org/stable/10.5555/al.ap.person.bm000392785
William Woodville Rockhill	Yes	Q2976980		https://www.wikidata.org/wiki/Q2976980	bm000362709	https://plants.jstor.org/stable/10.5555/al.ap.person.bm000362709
Wu	n/a	n/a	Only known information is family name, collected in China, fl. 1933	n/a	n/a	n/a
Y. C. Tang	n/a	n/a	Only known information: associates, collected in China, fl. 1980	n/a	n/a	n/a
Y. H. Xiang	n/a	n/a	Only known information: associates, collected in China, fl. 1986	n/a	n/a	n/a
Y. L. Tu	n/a	n/a	Only known information: associates, collected in China, fl. 1986	n/a	n/a	n/a
Y. X. Jin	n/a	n/a	Only known information: associates, collected in China, fl. 1980	n/a	n/a	n/a
Yue-Ying Li	Yes	Q36708234		https://www.wikidata.org/wiki/Q36708234	bm000327230	https://plants.jstor.org/stable/10.5555/al.ap.person.bm000327230
Y.-K. Wang	n/a	n/a	Only known information: collected in China, fl. 1932	n/a	n/a	n/a
Yi-Gang Wei	Yes	Q22668577		https://www.wikidata.org/wiki/Q22668577	bm000381274	https://plants.jstor.org/stable/10.5555/al.ap.person.bm000381274
Youngsaye	n/a	n/a	Collected for Herklots; J. L. Youngsaye maybe? (pre-war naturalist)	n/a	n/a	n/a
You-Sheng Chen [陈又生]	Yes	Q6170370		https://www.wikidata.org/wiki/Q6170370
Z. Cheng	n/a	n/a	Only known information: associates, fl. 1980, collected in China	n/a	n/a	n/a
Z. H. Tsi	n/a	n/a	Only known information: associates, fl. 1986, collected in China	n/a	n/a	n/a
