# Supplementary material for: Georeferencing the Natural History Museum's Chinese type collection: of plateaus, pagodas and plants
Source: Biodivers Data J. 2020 May 5;8:e50503. doi: 10.3897/BDJ.8.e50503 (PMC7217978; doi:10.3897/BDJ.8.e50503)
Supplement: Supplementary material 2 — Province distribution [file bdj-08-e50503-s002.csv]

Continent	Country	Specimen Count
Asia	India	83
Asia	Pakistan	16
Asia	Myanmar	9
Asia	Tajikistan	6
Asia	Japan	4
Asia	Vietnam	4
Asia	Bhutan	3
Asia	Nepal	2
Asia	Yemen	2
Asia	Uzbekistan	1
Asia	Oman	1
Asia	Korea (North)	1
Asia	Turkmenistan	1
Asia	Indonesia	1
Asia	Kyrgyzstan	1
Asia/Europe	Turkey	5
Asia/Europe	Russia	3
Asia/Europe	Kazakhstan	2
Europe	Germany	1
Europe	Cyprus	1
Europe	Greece	1
