# Supplementary material for: Georeferencing the Natural History Museum's Chinese type collection: of plateaus, pagodas and plants
Source: Biodivers Data J. 2020 May 5;8:e50503. doi: 10.3897/BDJ.8.e50503 (PMC7217978; doi:10.3897/BDJ.8.e50503)
Supplement: Supplementary material 5 — Frequently occuring localities [file bdj-08-e50503-s005.csv]

Lat	Long	Locality	2nd Administrative division	Provinces	Country	Reference
39.856237	115.610861	Pohua Shan = Baihua Shan		Beijing	China	Plants of Central Asia - Plant Collection from China and Mongolia by V I Grubov
24.497222	118.131944	Xiamen Island = Amoy Island		Fujian	China
25.9	118.3	Fokien = Fujian		Fujian	China
24.394511	118.041138	Mountain Nan-tai-wu		Fujian	China	https://www.nbmxdx.com/dspacexmunbmxdxcom/Html/dspacehandle2288171189index.htm
38	102	Gansu		Gansu	China
38	102	Gansu Province		Gansu	China
34.666667	103.5	Lien hoa shan (= Lianhuashan 莲花山)	Lintan	Gansu	China
23.099167	113.376722	Whampoa Island = Pazhou Island	Haizhu	Guangdong	China	Changzhou ("Dane's Island"), Collector is Alfred C B Hance
23.099167	113.376722	Whampoa (= Huangpu), insulae Danorum (= Dane's Island)	Haizhu	Guangdong	China	Changzhou ("Dane's Island")
23.076444	112.036557	Kai Kun Shek [= Jiguan Stone 鸡冠石], circ. c. mill. pass. ab. arbe Cantone, occasum versus, secus "West River"		Guangdong	China
23.70807	113.175323	Fi-loi Tsz [= Feilai], Tsing ün [= Qingyuan], fluv. North River, prov. Cantonensis		Guangdong	China
23.037845	112.429547	West River = Xi River		Guangdong	China
23.132	113.266	Guangzhou		Guangdong	China
23.4	113.5	Guangdong Province		Guangdong	China
23.293658	114.020038	Luofu Mountain (罗浮山)		Guangdong	China	http://tpittaway.tripod.com/china/chigaz.htm
23.175096	112.553296	Ting-u Shan = Dinghu Shan	Dinghu	Guangdong	China
23.103028	113.495571	Longtou Shan		Guangdong	China
23.076444	112.036557	Kai Kun Shek (= Jiguan Stone 鸡冠石), circ. c. mill. pass. ab. arbe Cantone, occasum versus, secus "West River"		Guangdong	China
23.145278	112.815	North River		Guangdong	China
23.175096	112.553296	Ting-u Shan = Dinghu Shan	Dinghu	Guangdong	China
23.293658	114.020038	Luofu Mountain [罗浮山]		Guangdong	China	http://tpittaway.tripod.com/china/chigaz.htm
23.6	108.3	Kwangsi		Guangxi	China
26.4062	106.259568	Pinfa (= Ping Ba), Koutchou	Anshun	Guizhou	China	Lampyridae: A synopsis of aquatic fireflies with description of a new species
26.4062	106.259568	Pinfa (= Ping Ba), Koutchou		Guizhou	China
26.212809	107.08208	Chine, prov. Kouy Tcheou (= Guizhou), Pin fa (= Pingfa 平伐村)	Guiding	Guizhou	China
26.133333	106.6	Tin-fan (= Ting-fan)		Guizhou	China
25.424786	106.741394	Lofou (= Luoding)		Guizhou	China	https://complete.bioone.org/journalArticle/Download?fullDOI=10.1600%2F036364419X15562052252153
26.212809	107.08208	Pin fa (= Pingfa 平伐村)	Guiding	Guizhou	China
26.261305	105.953209	Gan-chouen (= Anshun)		Guizhou	China
19.2	109.7	Hainan		Hainan	China
18.641	109.775	Po-ting (= Baoting)		Hainan	China	https://phytokeys.pensoft.net/article/34877/
18.921228	109.732819	Wuzhi Mountain (五指山)	Qionzhong	Hainan	China
19.906041	109.692579	Juxta Lam-Ko [= Lingao], ins. Hainan		Hainan	China
39.919361	115.265555	Po Hua Shan	Yuxian County and Zhuolu County	Hebei	China
40.952744	117.962027	Rehe Province (historical) = Jehol		Hebei	China
40.034284	115.461513	Tung Ling = Dongling (东灵山)	Zhuolu	Hebei	China
39.853056	114.986111	Xiaowutai Shan (小五台山)		Hebei	China
40.952744	117.962027	In silvis montasis Jehol [= Yin Mountains; Rehe Province [historical]]		Hebei	China
31.2	112.3	Hubei		Hubei	China
30.157	111.074	Chang-lo Hsien = Wufeng Xian		Hubei	China	Locality from Protologue
28.194722	112.943333	Hunan, Yolu-schan (= Yuelu Shan 岳麓山) pr. Tschangscha (= Changsha)		Hunan	China
31.941441	120.368591	Feng Wang shan (冯王山) (= 凤凰山 Fenghuang Shan), prov. Kiangsu		Jiangsu	China	http://www.7qiji.com/Attractions_view.asp?id=1207
25.75	98.416667	Eastern flank of the N'Maikha-Salween divide, Lat. 25° 45'N, Long. 98° 25'E			Myanmar (Burma)
35.6	108.4	Shaanxi		Shaanxi	China
36.4	118.4	Shandong Province		Shandong	China
37.7	112.4	Shanxi		Shanxi	China
30.133333	102.933333	Sichuan		Sichuan	China
29.999	101.957	Tachien-lu (= Kangding or Dartsedo)	Garzê	Sichuan	China
29.216667	102.166667	Mosimien = Moximian		Sichuan	China
29.501246	102.833565	Ta-hsiang-ling (= Daxiang Ling 大相岭), Ching-chi Hsien (Qingshen)		Sichuan	China
31.5	104.5	Chiu-ting-shan (= Jiu-ding Shan)		Sichuan	China
30.405983	101.749617	Ta-p'ao-shan (= Dapao Mt), Tachien-lu (Kangding)		Sichuan	China	Locality from Protologue
31.476341	103.597285	Min Valley		Sichuan	China	Locality from Plantae Wilsonianae II.
30.069054	102.171718	Valley of Tung River (= Dadu)		Sichuan	China	Locality from Plantae Wilsonianae II.
29.5	103.333333	Mt. Omi (= Emeishan), Western China		Sichuan	China
27.5	99.583333	Chungtien (= Zhongdian, Shangri-La) plateau	Yanyuan	Sichuan	China	Coordinates are from Protologue and Kingdon-Ward's maps
27.75	101.913833	Mountains in the N.E. of the Yangtze bend, Lat. 27° 45'N	Yanyuan	Sichuan	China
28.166368	100.84744	Muli monastery	Muli	Sichuan	China	https://www.flickr.com/photos/10816453@N00/3186279
27.894167	103.237222	Daliang-schan (= Daliang shan)	Jinyang	Sichuan	China
28.166667	101.807404	In montium trans flumen Yalung (= Yalong) ad septentr. oppidi Yenyüen (= Yanyuan) ca. 28° 10'; inter vic. Molien (= Molian) et Ngaitschekou (= Yachekou)		Sichuan	China
28	100.583333	in montis Gonschiga (= Gonshiga, Kan-ju shan) a monasterio Muli a sepentr. pagi Yunnanensis versus Dschungdien (= Shangri La)	Muli	Sichuan	China
28.25	101.807404	In montis Tschahungnyotscha (= Chahongnyocha) supra vicum Ngaitschekou (= Yachekou) trans flumen Yalung ad septentr. oppidi Yenyüen ca. 28°15'	Mianning	Sichuan	China
27.883333	101.536894	Prope castellum Kwapi (= Guabi) ad septentr. oppidi Yenyüen (= Yanyuan), 27° 53'	Yanyuan	Sichuan	China
30.380461	101.699758	Mt. Yara (Mr. Zhara Lhaste, Haizi Shan)		Sichuan	China	https://nochopsticks.wordpress.com/category/china/, https://peakvisor.com/peak/zhara-lhatse.html
29.775556	101.885833	Mt. Jiazi / Jiazi Feng		Sichuan	China	https://www.sichuanmountainguide.com/minya-konka-range/mt-jiazi.html
30.405983	101.749617	Ta-p'ao-shan (= Tapaoshan, Dapao Mt), NE of Tachien-lu (Kangding)		Sichuan	China	Locality from Protologue
28.015462	98.621737	Sikang: Kangting (Tachienlu) distr.: Yülingkong (= Yulingkong): Gomba La		Sichuan	China	Tits, Nuthatches and Treecreepers By Simon Harrap
30.507714	101.850789	Sikang (= Xikang): Between Taining (泰凝; now Daofu 道孚; Tau)(Ngata) and Maoniu (Ndrome). Zungkong La		Sichuan	China	https://www.jstor.org/stable/1222147
28.2	98.633333	Mekong-Salween divide, Lat. 28° 12' N	Zayü	Tibet	China
28.898434	90.163765	Karo La Pass	Gyantse	Tibet	China
35.65	82	Camp 94		Tibet	China	V I Grubov: Plants of Central Asia - Plant Collection from China and Mongolia, Vol. 5
24.47516	101.3431	Yunnan		Yunnan	China
26.127776	100.410135	Damilang (大米郎)		Yunnan	China
26.085398	100.377516	Beishuangxi		Yunnan	China
26.080111	100.102209	Mo-so-yin		Yunnan	China	approximate place of
26.064084	100.496632	Dalongtan (大龙潭)	Yongsheng	Yunnan	China	https://gallica.bnf.fr/ark:/12148/btv1b53058862x/f1.zoom.r=Delavay,%20Jean-Marie.langFR
26.126903	100.4131	Dapintze	Heqing	Yunnan	China
26.307699	100.150611	Yen tze hay	Heqing	Yunnan	China	https://gallica.bnf.fr/ark:/12148/btv1b53058862x/f1.zoom.r=Delavay,%20Jean-Marie.langFR
26.183333	103.066667	Tong-tchouan = Dongchuan		Yunnan	China
24.2448	101.629	Ma-li-ouan = Maliwan	Xinping County	Yunnan	China
28.166667	98.702861	Mekong-Salwin divide		Yunnan	China
28.35	98.933333	Bei Ma Shan (= Paima Shan), Mekong-Yangtze divide	Dêqên	Yunnan	China	Locality is from duplicate
26.666667	100.75	Yung-peh Mountains, Lat. 26°40'N	Yongsheng	Yunnan	China	Coordinates are from Kingdom-Ward's books
27.333333	100.356611	Tong Shan, in Yangzi bend, Lat 27º 20' N	Yulong	Yunnan	China
28.45	98.6	Ka-gur-pu, Mekong-Salwin divide	Dêqên	Yunnan	China
27.666667	100.396417	Fengkow Valley, 27° 40'N	Yulong	Yunnan	China
27.25	100.333333	Eastern flank of the Lichiang Range, Lat. 27° 15'N	Yulong	Yunnan	China
27.666667	99.255583	Kari Pass, Mekong-Yangtze divide, Lat. 27° 40' N	Dêqên	Yunnan	China
26.762738	100.48268	Dawan	Yongsheng	Yunnan	China	Handel-Mazzetti
27.435063	99.332341	Ad viam Djitsung-Kakatang, inter fluvios Yangtse et Mekong	Weixi	Yunnan	China
27.966667	98.702642	prope vicum Bahan (= Bawang 八旺) (Pehalo (= Beixialuo)) ad fluvium Lu-djiang (Salween), 27° 58'	Gongshan	Yunnan	China
28.035708	98.593076	Prope fines Tibeto-Birmanicas inter fluvios Lu-djiang (Salween) et Djiou-djiang (Irrawadi orient. super.); in vallis Tjiontson-lumba infra Tschamutong (= Gongshan)	Gongshan	Yunnan	China
27.018719	100.212231	in montis Yülung-schan (= Yulong Shan) prope urbem Lidjiang (= Lijiang) ("Likiang") silvis supra vic. Ngulu ko (= Nguluke)	Yulong	Yunnan	China
27.033333	27.033333	prope vicum Nguluko ad urbem Lidjiang ("Likiang")	Yulong	Yunnan	China
28.25	98.750586	ad confines Tibeticas sub jugo Dokerla, 28° 15'	Dêqên	Yunnan	China
28.066667	98.666667	jugi Schöndsula (= Shenzu-La) inter fluvios Landsang-djiang (Mekong) et Lu-djiang (Salween), 28° 4'	Gongshan	Yunnan	China
28.116667	98.498694	ad fluvium Lu-djiang (Salween) prope Tschamutong (= Gongshan); ad vicum Tjionatong (= Qunatong)		Yunnan	China
26.003635	102.526916	Sanyingpan (= Sayingpan 撒营盘镇)	Luquan	Yunnan	China
23.018056	103.3475	Manhao prope fines Tonkinenses (Manhao, near Vietnam border)		Yunnan	China
25.8565	101.097	infra oppidum Beyendjing (= Yanfeng = Shiyang) medium inter Tschuhsiung (= Chuxiong 楚雄) ("Tsuyung") et Yungbei, versus Midien		Yunnan	China
26.294698	100.102638	Sous les buissons au col de Hee-chan-men	Heqing	Yunnan	China	https://gallica.bnf.fr/ark:/12148/btv1b53058862x/f1.zoom.r=Delavay,%20Jean-Marie.langFR
26.237959	100.120019	Ma’er Shan	Heqing	Yunnan	China	https://rbg-web2.rbge.org.uk/bbs/.../BBS%20FB108%20Bryophytes%20Abroad.pdf
29.2	120.5	Zhejiang		Zhejiang	China
